# Supplementary material for: Novel RAI1:c.2736delC Variant in Smith–Magenis Syndrome: Identification by Whole Genome Sequencing and Joint Analysis
Source: J Pers Med. 2024 Aug 25;14(9):901. doi: 10.3390/jpm14090901 (PMC11432845; doi:10.3390/jpm14090901)
Supplement: Supplementary file 1 [file jpm-14-00901-s001.zip]

Archive with 1 entries (1 files):
- jpm-3146112-supplementary.pdf
